# Supplementary material for: Identification and Genetic Dissection of Resistance to Red Crown Rot Disease in a Diverse Soybean Germplasm Population
Source: Plants (Basel). 2024 Mar 24;13(7):940. doi: 10.3390/plants13070940 (PMC11013609; doi:10.3390/plants13070940)
Supplement: Supplementary file 1 [file plants-13-00940-s001.zip]

Archive with 2 entries (2 files):
- Table S1, S3-S4.pdf
- Table S2 A list of origin and phenotypic performance.xlsx
