# Supplementary material for: Identification and Genetic Dissection of Resistance to Red Crown Rot Disease in a Diverse Soybean Germplasm Population
Source: Plants (Basel). 2024 Mar 24;13(7):940. doi: 10.3390/plants13070940 (PMC11013609; doi:10.3390/plants13070940)
Supplement: Supplementary file 1 [file plants-13-00940-s001.zip › Table S2 A list of origin and phenotypic performance.xlsx]

## Sheet: Table S1 
Table S1 A list of origin and phenotypic performance of three traits of 299 tested PI accessions
PI	Plant Name	Taxonomy	Origin	RCR-emergence rate (mean ± SD)	RCR-survival rate (mean ± SD)	RCR-severity (mean ± SD)
PI547627	L76-865	Glycine max (L.) Merr.	Illinois, United States	100.00±0.00	96.67±0.06	2.00±0.00
PI599333	Musen	Glycine max (L.) Merr.	South Carolina, United States	90.00±0.00	96.67±0.06	2.00±0.00
PI593258	Macon	Glycine max (L.) Merr.	Illinois, United States	73.33±0.08	86.31±0.01	3.00±0.00
PI612594	Kottman	Glycine max (L.) Merr.	Ohio, United States	76.67±0.08	87.50±0.00	3.00±0.00
PI601984	Tyrone	Glycine max (L.) Merr.	Maryland, United States	73.33±0.08	91.07±0.09	3.00±0.00
PI597387	Pana	Glycine max (L.) Merr.	Illinois, United States	53.33±0.11	62.22±0.06	4.00±0.00
PI567724	Fu yang (48)	Glycine max (L.) Merr.	Anhui, China	66.67±0.09	62.86±0.12	3.00±0.00
PI614702	Soyola	Glycine max (L.) Merr.	North Carolina, United States	80.00±0.00	91.67±0.08	3.00±0.00
PI612930	Tiffin	Glycine max (L.) Merr.	Ohio, United States	76.67±0.08	83.20±0.09	4.00±0.00
PI598358	TN 5-95	Glycine max (L.) Merr.	Tennessee, United States	76.67±0.08	82.74±0.08	3.67±0.16
PI567312	Hei yao huang dou	Glycine max (L.) Merr.	Gansu, China	73.33±0.08	45.24±0.09	5.00±0.00
PI340052	NSSL 81167	Glycine max (L.) Merr.	Gyeongsangbuk-do, Korea, South	73.33±0.08	72.22±0.13	3.00±0.00
PI547428	L65-763	Glycine max (L.) Merr.	Illinois, United States	63.33±0.09	68.25±0.04	4.00±0.00
PI604100	LS90-1920	Glycine max (L.) Merr.	Illinois, United States	76.67±0.08	69.64±0.09	3.67±0.16
PI587964	Heng shan hong dou	Glycine max (L.) Merr.	Hunan, China	76.67±0.08	73.81±0.03	3.00±0.00
PI602060	Olympus	Glycine max (L.) Merr.	Michigan, United States	86.67±0.07	100.00±0.00	2.00±0.00
PI567335B		Glycine max (L.) Merr.		76.67±0.08	73.81±0.03	3.00±0.00
PI612717	Harbin 94-2508	Glycine max (L.) Merr.	Heilongjiang, China	73.33±0.08	72.62±0.03	3.00±0.00
PI652442	SS93-6012	Glycine max (L.) Merr.	Missouri, United States	73.33±0.08	72.62±0.03	3.00±0.00
PI598222	TN 4-94	Glycine max (L.) Merr.	Tennessee, United States	60.00±0.00	66.67±0.00	4.00±0.00
PI603566	ZDD08676	Glycine max (L.) Merr.	China	86.67±0.07	76.85±0.02	3.00±0.00
PI578415	Guan shi suo da dou	Glycine max (L.) Merr.	China	73.33±0.08	72.62±0.03	3.00±0.00
PI587836	Tong shan qi yue huang	Glycine max (L.) Merr.	Hubei, China	83.33±0.07	87.50±0.00	3.00±0.00
PI602496	Pace	Glycine max (L.) Merr.	Mississippi, United States	96.67±0.06	100.00±0.00	2.00±0.00
PI614808	Strong	Glycine max (L.) Merr.	Ohio, United States	100.00±0.00	100.00±0.00	1.00±0.00
PI408105A	KAS 633-19	Glycine max (L.) Merr.	Kyongsang Puk, Korea, South	100.00±0.00	100.00±0.00	2.00±0.00
PI603665	Mi luo dou ban sheng	Glycine max (L.) Merr.	China	73.33±0.08	86.30±0.01	3.00±0.00
PI587958	Qiu dou No. 1	Glycine max (L.) Merr.	Hunan, China	93.33±0.06	100.00±0.00	2.00±0.00
PI610671		Glycine max (L.) Merr.		83.33±0.07	63.89±0.04	4.00±0.00
PI561338A		Glycine max (L.) Merr.		96.67±0.06	100.00±0.00	3.00±0.00
PI567104B	MARIF 2769	Glycine max (L.) Merr.	Indonesia	63.33±0.09	52.38±0.08	5.00±0.00
PI561356		Glycine max (L.) Merr.		83.33±0.07	75.93±0.02	3.00±0.00
PI578474	S864-1	Glycine max (L.) Merr.	China	93.33±0.06	100.00±0.00	2.00±0.00
PI547449	Abura	Glycine max (L.) Merr.	Brazil	66.67±0.06	85.58±0.03	3.00±0.00
PI644054	G95-Has339	Glycine max (L.) Merr.	Georgia, United States	83.33±0.07	87.96±0.01	3.00±0.00
PI227687	Miyako white	Glycine max (L.) Merr.	Okinawa, Japan	93.33±0.06	92.96±0.07	2.00±0.00
PI96188	483	Glycine max (L.) Merr.	Liaoning Sheng, China	73.33±0.08	65.28±0.04	4.00±0.00
PI612157	PRICHARD	Glycine max (L.) Merr.	Georgia, United States	66.67±0.09	60.32±0.09	4.00±0.00
PI547409	L62-1251	Glycine max (L.) Merr.	Illinois, United States	90.00±0.00	77.78±0.00	3.00±0.00
PI595753	Odell	Glycine max (L.) Merr.	Nebraska, United States	100.00±0.00	100.00±.000	2.00±0.00
PI595754	Nemaha	Glycine max (L.) Merr.	Nebraska, United States	96.67±0.06	96.67±0.06	2.00±0.00
PI614832	NE3400	Glycine max (L.) Merr.	Nebraska, United States	80.00±0.00	100.00±0.00	2.00±0.00
PI606748	REND	Glycine max (L.) Merr.	Illinois, United States	80.00±0.00	87.50±0.00	3.00±0.00
PI587886	Bai dou	Glycine max (L.) Merr.	Zhejiang, China	93.33±0.06	96.67±0.06	2.00±0.00
PI597382	Omaha	Glycine max (L.) Merr.	Illinois, United States	83.33±0.07	87.96±0.01	3.00±0.00
PI567731	Fu yang (56)	Glycine max (L.) Merr.	Anhui, China	100.00±0.00	100.00±0.00	1.00±0.00
PI578504	Xiang dou No. 3	Glycine max (L.) Merr.	China	96.67±0.06	89.63±0.01	3.00±0.00
PI587880A	Huang dou	Glycine max (L.) Merr.	Zhejiang, China	100.00±0.00	96.30±0.07	1.00±0.00
PI607385	LN92-7369	Glycine max (L.) Merr.	Illinois, United States	83.33±0.07	63.89±0.04	4.00±0.00
PI598124	Maverick	Glycine max (L.) Merr.	Missouri, United States	86.67±0.07	46.30±0.07	5.00±0.00
PI658498	N6202'	Glycine max (L.) Merr.	North Carolina, United States	60.00±0.00	66.67±0.00	4.00±0.00
PI597389	Prolina	Glycine max (L.) Merr.	North Carolina, United States	90.00±0.00	88.89±0.00	3.00±0.00
PI567723	Fu yang (47)	Glycine max (L.) Merr.	Anhui Sheng, China	93.33±0.06	100.00±0.00	2.00±0.00
PI607380	LS92-1800	Glycine max (L.) Merr.	Illinois, United States	83.33±0.07	100.00±0.00	3.00±0.00
PI567721	Fu yang (45)	Glycine max (L.) Merr.	Anhui, China	93.33±0.06	100.00±0.00	3.00±0.00
PI230970	No. 3	Glycine max (L.) Merr.	Japan	83.33±0.07	100.00±0.00	3.00±0.00
PI567717A	Fu yang (40)	Glycine max (L.) Merr.	Anhui, China	76.67±0.08	73.81±0.03	3.00±0.00
PI165947	Bhart	Glycine max (L.) Merr.	Uttar Pradesh, India	83.33±0.07	87.96±0.01	3.00±0.00
PI635999	DT2000	Glycine max (L.) Merr.	Taiwan, China	93.33±0.06	89.29±0.01	3.00±0.00
PI613195	Fowler	Glycine max (L.) Merr.	Mississippi, United States	83.33±0.07	87.96±0.01	3.00±0.00
PI539863	HP202	Glycine max (L.) Merr.	Iowa, United States	66.67±0.09	54.76±0.08	4.33±0.13
PI417503	Pioneira	Glycine max (L.) Merr.	Brazil	93.33±0.06	89.26±0.01	3.00±0.00
PI641156	NC-Raleigh	Glycine max (L.) Merr.	North Carolina, United States	56.67±0.10	64.45±0.06	4.33±0.13
PI603409	ZDD01343	Glycine max (L.) Merr.	China	93.33±0.06	89.26±0.01	3.00±0.00
PI646156	S01-9364	Glycine max (L.) Merr.	Missouri, United States	93.33±0.06	96.30±0.07	2.00±0.00
PI643146	Prohio	Glycine max (L.) Merr.	Ohio, United States	96.67±0.06	100.00±0.00	2.00±0.00
PI547419	L63-1889	Glycine max (L.) Merr.	Illinois, United States	96.67±0.06	100.00±0.00	2.00±0.00
PI631123	TW98-1	Glycine max (L.) Merr.	Maryland, United States	96.67±0.06	96.30±0.07	2.00±0.00
PI644024	Stout-Rps1k	Glycine max (L.) Merr.	Ohio, United States	93.33±0.06	96.30±0.07	2.00±0.00
PI603608	Huang pi shan zi bai	Glycine max (L.) Merr.	China	93.33±0.06	96.30±0.07	2.00±0.00
PI587963	Yao dou	Glycine max (L.) Merr.	Hunan, China	76.67±0.06	73.81±0.03	3.00±0.00
PI587956	Wu ke huang	Glycine max (L.) Merr.	Hunan, China	63.33±0.09	63.49±0.09	4.00±0.00
PI518671	Williams 82	Glycine max (L.) Merr.	Illinois, United States	100.00±0.00	100.00±0.00	2.00±0.00
PI567516C	(Ba yue zha)	Glycine max (L.) Merr.	Shandong , China	96.67±0.06	96.67±0.06	2.00±0.00
PI547431	L65-3366	Glycine max (L.) Merr.	Illinois, United States	96.67±0.06	100.00±0.00	2.00±0.00
PI578494B	(Jin dou No. 1)	Glycine max (L.) Merr.	Beijing Shi, China	66.67±0.09	84.91±0.02	3.00±0.00
PI546043	OT89-05	Glycine max (L.) Merr.	Ontario, Canada	93.33±0.06	96.30±0.07	2.00±0.00
PI547749	L71-1116	Glycine max (L.) Merr.	Illinois, United States	56.67±0.10	64.44±0.06	4.33±0.13
PI591541	L74-102	Glycine max (L.) Merr.	Illinois, United States	66.67±0.09	69.75±0.04	3.00±0.00
PI547489	L67-3224	Glycine max (L.) Merr.	Illinois, United States	63.33±0.09	68.25±0.04	4.33±0.13
PI547531	L70-4629	Glycine max (L.) Merr.	Illinois, United States	76.67±0.08	73.71±0.03	3.00±0.00
PI614833	NE1900	Glycine max (L.) Merr.	Nebraska, United States	50.00±0.00	40.00±0.00	5.00±0.00
PI547562	L72-2157	Glycine max (L.) Merr.	Illinois, United States	100.00±0.00	100.00±0.00	2.00±0.00
PI567374	Ba yue zha	Glycine max (L.) Merr.	Shaanxi Sheng, China	93.33±0.06	85.93±0.06	3.00±0.00
PI567301B	(He pi xiao huang dou)	Glycine max (L.) Merr.	Gansu Sheng, China	70.00±0.00	71.43±0.00	3.00±0.00
PI548573	Harosoy	Glycine max (L.) Merr.	Ontario, Canada	93.33±0.06	96.67±0.06	2.00±0.00
PI567692	Fu yang (10)	Glycine max (L.) Merr.	Anhui, China	83.33±0.07	75.93±0.02	3.33±0.17
PI547747	L71-802	Glycine max (L.) Merr.	Illinois, United States	80.00±0.00	95.83±0.08	2.00±0.00
PI587960	Yi yan lu dou	Glycine max (L.) Merr.	Hunan, China	86.67±0.07	88.43±0.01	3.00±0.00
PI595363	Mustang	Glycine max (L.) Merr.	Missouri, United States	76.67±0.08	86.90±0.01	3.00±0.00
PI547432	L66-432	Glycine max (L.) Merr.	Illinois, United States	80.00±0.00	83.33±0.09	3.33±0.17
PI658491	K1639-2	Glycine max (L.) Merr.	Kansas, United States	56.67±0.10	56.67±0.10	4.00±0.00
PI648270	OSAGE	Glycine max (L.) Merr.	Arkansas, United States	56.67±0.10	53.33±0.11	4.00±0.00
PI548656	Lee	Glycine max (L.) Merr.	Mississippi, United States	56.67±0.10	64.44±0.06	3.67±0.16
PI597381	Savoy	Glycine max (L.) Merr.	Illinois, United States	76.67±0.08	78.90±0.10	3.33±0.17
PI547580	L73-1087	Glycine max (L.) Merr.	Illinois, United States	73.33±0.08	86.90±0.01	3.00±0.00
PI547434	L66-546	Glycine max (L.) Merr.	Illinois, United States	80.00±0.00	87.50±0.00	3.00±0.00
PI547774	L71L-3004	Glycine max (L.) Merr.	Illinois, United States	76.67±0.08	86.90±0.01	3.33±0.17
PI654356	S99-2281	Glycine max (L.) Merr.	Missouri, United States	73.33±0.08	86.31±0.01	3.00±0.00
PI547695	L65-1274	Glycine max (L.) Merr.	Illinois, United States	63.33±0.09	68.25±0.04	4.33±0.13
PI647960	R01-416F	Glycine max (L.) Merr.	Arkansas, United States	60.00±0.00	61.11±0.16	4.33±0.13
PI608726	MN1401	Glycine max (L.) Merr.	Minnesota, United States	83.33±0.07	86.76±0.02	3.00±0.00
PI547702	L67-2324	Glycine max (L.) Merr.	Illinois, United States	83.33±0.07	87.96±0.01	3.00±0.00
PI547534	L71-1284	Glycine max (L.) Merr.	Illinois, United States	60.00±0.00	66.67±0.00	3.67±0.16
PI567714	Fu yang (37)	Glycine max (L.) Merr.	Anhui, China	66.67±0.09	69.84±0.04	3.00±0.00
PI547785	L74-66	Glycine max (L.) Merr.	Illinois, United States	53.33±0.11	62.22±0.06	4.33±0.13
PI547586	L79-1800	Glycine max (L.) Merr.	Illinois, United States	90.00±0.00	88.89±0.00	3.00±0.00
PI547454	L63-3016	Glycine max (L.) Merr.	Illinois, United States	70.00±0.00	71.43±0.00	3.00±0.00
PI567694	Fu yang (12)	Glycine max (L.) Merr.	Anhui Sheng, China	76.67±0.08	86.90±0.01	3.00±0.00
PI547578	L73-1054	Glycine max (L.) Merr.	Illinois, United States	70.00±0.00	71.43±0.00	3.00±0.00
PI647962	R95-1705	Glycine max (L.) Merr.	Arkansas, United States	76.67±0.08	60.71±0.05	4.00±0.00
PI416937	Houjaku Kuwazu	Glycine max (L.) Merr.	Japan	83.33±0.07	96.30±0.07	2.00±0.00
PI548533	Clark	Glycine max (L.) Merr.	Illinois, United States	73.33±0.08	72.62±0.03	4.00±0.00
PI567709	Fu yang (30)	Glycine max (L.) Merr.	Anhui Sheng, China	80.00±0.00	75.93±0.02	4.00±0.00
PI547424	L63-3297	Glycine max (L.) Merr.	Illinois, United States	93.33±0.06	100.00±0.00	2.00±0.00
PI547610	L74-441	Glycine max (L.) Merr.	Illinois, United States	83.33±0.07	75.93±0.02	4.00±0.00
PI533604	Lamar	Glycine max (L.) Merr.	Mississippi, United States	96.67±0.06	89.63±0.01	3.00±0.00
PI567725	Fu yang (49)	Glycine max (L.) Merr.	Anhui Sheng, China	73.33±0.08	85.70±0.00	3.00±0.00
PI614807	Stout	Glycine max (L.) Merr.	Ohio, United States	90.00±0.00	100.00±0.00	2.00±0.00
PI547769	L64-4830	Glycine max (L.) Merr.	Illinois, United States	80.00±0.00	88.89±0.00	3.67±0.16
PI548510	Beeson	Glycine max (L.) Merr.	Indiana, United States	100.00±0.00	80.00±0.00	3.00±0.00
PI509090	KAS 540-1-1	Glycine max (L.) Merr.	Cholla Nam, Korea, South	86.67±0.07	81.02±0.07	3.00±0.00
PI166141	No. 9687	Glycine max (L.) Merr.	Nepal	73.33±0.08	72.62±0.03	4.00±0.00
PI205384	无	Glycine max (L.) Merr.	Seoul, Korea, South	93.33±0.06	89.26±0.01	2.00±0.00
PI437482	VIR 964	Glycine max (L.) Merr.	Primorye, Russian Federation	76.67±0.08	73.81±0.03	3.00±0.00
PI481690	Reybi	Glycine max (L.) Merr.	Bhutan	80.00±0.00	88.89±0.00	2.00±0.00
PI324188	No. 486	Glycine max (L.) Merr.	Luzon, Philippines	86.67±0.07	88.43±0.01	3.00±0.00
PI84751	LG-59	Glycine max (L.) Merr.	Kyonggi, Korea, South	80.00±0.00	75.00±0.00	3.67±0.16
PI323577	H 67-28	Glycine max (L.) Merr.	Uttar Pradesh, India	76.67±0.08	73.81±0.03	3.00±0.00
PI341257	Nam vang	Glycine max (L.) Merr.	Vietnam	63.33±0.09	52.38±0.08	4.33±0.13
PI476899	Hoang Mao	Glycine max (L.) Merr.	China	80.00±0.00	87.50±0.00	3.00±0.00
PI331795	无	Glycine max (L.) Merr.	Seoul, Korea, South	76.67±0.08	86.90±0.01	3.00±0.00
PI438311	VIR 4343	Glycine max (L.) Merr.	Korea, North	90.00±0.00	88.89±0.00	3.00±0.00
PI175192	No. 10234	Glycine max (L.) Merr.	Uttar Pradesh, India	76.67±0.08	86.90±0.01	3.00±0.00
PI331793	Dia-Phyng	Glycine max (L.) Merr.	Vietnam	90.00±0.00	88.89±0.00	3.00±0.00
PI424339	KAS 351-7	Glycine max (L.) Merr.	Chungchong Nam, Korea, South	70.00±0.00	85.71±0.00	3.00±0.00
PI476911	Thang Chap	Glycine max (L.) Merr.	Vietnam	76.67±0.08	75.00±0.00	3.00±0.00
PI175178	No. 9592-A	Glycine max (L.) Merr.	Nepal	76.67±0.08	75.93±0.02	3.00±0.00
PI476881	Bathang Ronnau	Glycine max (L.) Merr.	Vietnam	83.33±0.07	87.96±0.01	3.00±0.00
PI208432	No. 4 Choc. br.,early var	Glycine max (L.) Merr.	Bagmati, Nepal	80.00±0.00	83.33±0.09	3.00±0.00
PI212604	No. 13100	Glycine max (L.) Merr.	Nangarhār, Afghanistan	83.33±0.07	87.96±0.01	3.00±0.00
PI205910	Taklee	Glycine max (L.) Merr.	Thailand	73.33±0.08	72.62±0.03	3.67±0.16
PI222397	Kulat	Glycine max (L.) Merr.	Gilgit-Baltistan, Pakistan	76.67±0.08	78.57±0.08	3.00±0.00
PI240664	Bilomi No. 3	Glycine max (L.) Merr.	Luzon, Philippines	76.67±0.08	78.57±0.08	3.00±0.00
PI197182	Raub 16.1422	Glycine max (L.) Merr.	Malaysia	96.67±0.06	100.00±0.00	2.00±0.00
PI377578	S.J. 3	Glycine max (L.) Merr.	Thailand	63.33±0.09	68.25±0.04	4.00±0.00
PI509078	KAS 352-8	Glycine max (L.) Merr.	Chungchong Nam, Korea, South	76.67±0.08	73.81±0.03	3.00±0.00
PI309655A	T-4	Glycine max (L.) Merr.	Malaysia	80.00±0.00	79.17±0.09	3.00±0.00
PI175187	No. 10144	Glycine max (L.) Merr.	Uttar Pradesh, India	70.00±0.00	79.17±0.00	3.00±0.00
PI165578	No. 9386	Glycine max (L.) Merr.	Uttar Pradesh, India	80.00±0.00	87.50±0.00	3.00±0.00
PI376070	E 73	Glycine max (L.) Merr.	Cameroon	66.67±0.09	69.84±0.04	4.00±0.00
PI424533	KAS 624-22	Glycine max (L.) Merr.	Kyongsang Nam, Korea, South	76.67±0.08	82.74±0.08	3.00±0.00
PI548655	Forrest	Glycine max (L.) Merr.	Mississippi, United States	80.00±0.00	100.00±0.00	2.00±0.00
PI437110B	VIR 244	Glycine max (L.) Merr.	Russian Federation	86.67±0.07	100.00±0.00	2.00±0.00
PI471925	220015	Glycine max (L.) Merr.	Nepal	73.33±0.08	86.31±0.01	3.00±0.00
PI398299	KAS 173-6	Glycine max (L.) Merr.	Kyonggi, Korea, South	86.67±0.07	96.30±0.07	2.00±0.00
PI548657	Jackson	Glycine max (L.) Merr.	North Carolina, United States	86.67±0.07	95.83±0.08	2.00±0.00
PI165524	Bhatwans	Glycine max (L.) Merr.	India	73.33±0.08	86.31±0.01	3.00±0.00
PI159764	无	Glycine max (L.) Merr.	Seoul, Korea, South	76.67±0.08	86.90±0.01	3.00±0.00
PI205899	Laheng	Glycine max (L.) Merr.	Thailand	90.00±0.00	100.00±0.00	2.00±0.00
PI437293	VIR 4939	Glycine max (L.) Merr.	Moldova	86.67±0.07	96.30±0.07	2.00±0.00
PI471928	220018	Glycine max (L.) Merr.	Nepal	76.67±0.08	86.90±0.01	3.00±0.00
PI340054	无	Glycine max (L.) Merr.	Seoul, Korea, South	76.67±0.08	86.90±0.01	3.00±0.00
PI84914	Ngoiju	Glycine max (L.) Merr.	Phyeongyang, Korea, North	70.00±0.00	71.43±0.00	3.67±0.16
PI424244	KAS 200-37	Glycine max (L.) Merr.	Kangwon, Korea, South	76.67±0.08	86.90±0.01	3.00±0.00
PI331794	无	Glycine max (L.) Merr.	Seoul, Korea, South	66.67±0.09	54.76±0.08	4.67±0.12
PI509106	KAS 632-16	Glycine max (L.) Merr.	Kyongsang Puk, Korea, South	73.33±0.08	72.62±0.03	3.00±0.00
PI548622	Union	Glycine max (L.) Merr.	Illinois, United States	73.33±0.08	72.62±0.03	3.00±0.00
PI468967	86	Glycine max (L.) Merr.	Vietnam	56.67±0.10	46.67±0.12	5.00±0.00
PI509108	KAS 632-18	Glycine max (L.) Merr.	Kyongsang Puk, Korea, South	63.33±0.09	63.49±0.09	3.67±0.16
PI548976	Dyer	Glycine max (L.) Merr.	Mississippi, United States	93.33±0.06	100.00±0.00	2.00±0.00
PI476880	Ban-Doc	Glycine max (L.) Merr.	Vietnam	93.33±0.06	100.00±0.00	2.00±0.00
PI200832	No. 24	Glycine max (L.) Merr.	Kachin, Myanmar	80.00±0.00	88.89±0.00	3.00±0.00
PI548989	Ransom	Glycine max (L.) Merr.	North Carolina, United States	93.33±0.06	100.00±0.00	2.00±0.00
PI424131	Buffalo	Glycine max (L.) Merr.	Zimbabwe	73.33±0.08	76.79±0.12	3.00±0.00
PI507716	VIR 2977	Glycine max (L.) Merr.	Korea, North	83.33±0.07	84.26±0.07	3.00±0.00
PI212605	No. +B19213101	Glycine max (L.) Merr.	Nangarhār, Afghanistan	66.67±0.09	69.84±0.04	4.67±0.12
PI548975	Centennial	Glycine max (L.) Merr.	Mississippi, United States	60.00±0.00	66.67±0.00	4.00±0.00
PI377576	K.S. 252	Glycine max (L.) Merr.	Taiwan	70.00±0.00	71.43±0.00	3.00±0.00
PI445681	Khaile Bhata	Glycine max (L.) Merr.	Madhyamanchal, Nepal	50.00±0.00	40.00±0.00	5.00±0.00
PI437414	Ussurijscaja 510	Glycine max (L.) Merr.	Primorye, Russian Federation	70.00±0.00	71.43±0.00	3.67±0.16
PI229321	Hai-daizu	Glycine max (L.) Merr.	Japan	73.33±0.08	72.62±0.03	3.00±0.00
PI548658	Lee 74	Glycine max (L.) Merr.	Arkansas, United States	93.33±0.06	100.00±0.00	2.00±0.00
PI192870	No. 441	Glycine max (L.) Merr.	Jawa, Indonesia	93.33±0.06	100.00±0.00	2.00±0.00
PI165673	Liuchow A	Glycine max (L.) Merr.	Jiangsu, China	73.33±0.08	72.62±0.03	3.00±0.00
PI123439	No. 1	Glycine max (L.) Merr.	Myanmar	76.67±0.08	86.90±0.01	3.00±0.00
PI183900	No. 1705-1	Glycine max (L.) Merr.	Malaysia	93.33±0.06	100.00±0.00	2.00±0.00
PI438412	Palmetto	Glycine max (L.) Merr.	China	73.33±0.08	82.14±0.08	3.00±0.00
PI208434	No. 6 White,late var.	Glycine max (L.) Merr.	Bagmati, Nepal	80.00±0.00	87.50±0.00	3.00±0.00
PI509104	KAS 632-14	Glycine max (L.) Merr.	Kyongsang Puk, Korea, South	80.00±0.00	83.33±0.09	3.00±0.00
PI509080	KAS 353-8	Glycine max (L.) Merr.	Chungchong Nam, Korea, South	76.67±0.08	79.17±0.09	3.00±0.00
PI205906	Ringgit No. 317	Glycine max (L.) Merr.	Thailand	96.67±0.06	100.00±0.00	2.00±0.00
PI205903	Ma Kam Lung C	Glycine max (L.) Merr.	Thailand	80.00±0.00	87.50±0.00	3.00±0.00
PI424258	KAS 205-22	Glycine max (L.) Merr.	Kangwon, Korea, South	73.33±0.08	76.19±0.11	3.00±0.00
PI133226	Kedelee No. 367	Glycine max (L.) Merr.	Java, Indonesia	73.33±0.08	76.79±0.12	3.00±0.00
PI209836	无	Glycine max (L.) Merr.	Seoul, Korea, South	73.33±0.08	87.50±0.07	3.00±0.00
PI471940	220026	Glycine max (L.) Merr.	Nepal	70.00±0.00	71.43±0.00	3.67±0.16
PI194773	No. 11750	Glycine max (L.) Merr.	Nagaland, India	96.67±0.06	100.00±0.00	2.00±0.00
PI240666	Luzon, Philippines	Glycine max (L.) Merr.	Luzon, Philippines	93.33±0.06	100.00±0.00	2.00±0.00
PI548982	Pickett 71	Glycine max (L.) Merr.	Mississippi, United States	73.33±0.08	72.62±0.03	3.00±0.00
PI437345	Polucul'turnaja	Glycine max (L.) Merr.	Primorye, Russian Federation	76.67±0.08	73.81±0.03	3.00±0.00
PI239236	Otootan No. 6	Glycine max (L.) Merr.	Thailand	96.67±0.06	100.00±0.00	2.00±0.00
PI175174	No. 9405-A	Glycine max (L.) Merr.	Uttar Pradesh, India	96.67±0.06	100.00±0.00	2.00±0.00
PI437116	VIR 521	Glycine max (L.) Merr.	Russian Federation	96.67±0.06	100.00±0.00	2.00±0.00
PI424412	KAS 540-	Glycine max (L.) Merr.	Cholla Nam, Korea, South	100.00±0.00	100.00±0.00	1.00±0.00
PI340903	Sansai No. 1	Glycine max (L.) Merr.	Thailand	93.33±0.06	100.00±0.00	2.00±0.00
PI471934	220023	Glycine max (L.) Merr.	Nepal	93.33±0.06	100.00±0.07	2.00±0.00
PI548987	Dare	Glycine max (L.) Merr.	North Carolina, United States	76.67±0.08	87.83±0.02	3.00±0.00
PI404153	Gurijskaja 0565	Glycine max (L.) Merr.	Russian Federation	93.33±0.06	93.33±0.12	2.00±0.00
PI247679	Otootan	Glycine max (L.) Merr.	Haut-Zaire, DR Congo	93.33±0.06	100.00±0.00	2.00±0.00
PI192873	No. 450	Glycine max (L.) Merr.	Java, Indonesia	76.67±0.08	73.81±0.03	3.00±0.00
PI192868	Sumbing	Glycine max (L.) Merr.	Java, Indonesia	80.00±0.00	87.50±0.00	3.00±0.00
PI309658	K-16	Glycine max (L.) Merr.	Pakistan	73.33±0.08	86.31±0.01	3.00±0.00
PI398970	KLS 630-1	Glycine max (L.) Merr.	Cholla Nam, Korea, South	80.00±0.00	87.50±0.00	3.00±0.00
PI376069	DRO 9	Glycine max (L.) Merr.	Cameroon	76.67±0.08	82.74±0.08	3.00±0.00
PI340898A	Maejo No. 1	Glycine max (L.) Merr.	Thailand	70.00±0.00	71.43±0.00	3.67±0.16
PI553038	York	Glycine max (L.) Merr.	Virginia, United States	60.00±0.00	66.67±0.00	3.67±0.16
PI342620B		Glycine soja Siebold & amp; Zucc.	Primorye, Russian Federation	96.67±0.06	89.63±0.01	3.00±0.00
PI407196	K12-B	Glycine soja Siebold & amp; Zucc.	Gangwon-do, Korea, South	96.67±0.06	93.33±0.12	1.00±0.00
PI378692		Glycine soja Siebold & amp; Zucc.	Iwate, Japan	73.33±0.08	72.62±0.03	3.00±0.00
PI406684	Hi daka-1	Glycine soja Siebold & amp; Zucc.	Hokkaidô, Japan	80.00±0.00	87.50±0.00	3.00±0.00
PI548294	T320	Glycine max (L.) Merr.	Illinois, United States	73.33±0.08	72.62±0.03	4.00±0.00
PI424033	74036	Glycine soja Siebold & amp; Zucc.	Kyonggi, Korea, South	76.67±0.08	73.81±0.03	3.67±0.16
PI342618B		Glycine soja Siebold & amp; Zucc.	Primorye, Russian Federation	80.00±0.00	78.57±0.08	3.00±0.00
PI326582B		Glycine soja Siebold & amp; Zucc.	Primorye, Russian Federation	96.67±0.06	96.67±0.06	2.00±0.00
PI366122		Glycine soja Siebold & amp; Zucc.	Hukusima, Japan	96.67±0.06	96.30±0.07	2.00±0.00
PI423995	J-077637	Glycine soja Siebold & amp; Zucc.	Amur, Russian Federation	96.67±0.06	100.00±0.00	2.00±0.00
PI342618A		Glycine soja Siebold & amp; Zucc.	Primorye, Russian Federation	83.33±0.07	75.93±0.02	3.00±0.00
PI423989B	J-077631	Glycine soja Siebold & amp; Zucc.	Amur, Russian Federation	96.67±0.06	96.67±0.06	2.00±0.00
PI205911	Tung Tam	Glycine max (L.) Merr.	Thailand	80.00±0.13	74.74±0.04	3.67±0.16
PI341246	CNS	Glycine max (L.) Merr.	Tanzania	63.33±0.09	52.38±0.08	4.33±0.13
PI227555	Akazaya No. 1	Glycine max (L.) Merr.	Japan	80.00±0.00	75.00±0.00	3.00±0.00
PI404159	Kolhida 4	Glycine max (L.) Merr.	Georgia	73.33±0.08	76.19±0.11	3.67±0.16
PI481686	Libi	Glycine max (L.) Merr.	Monggar, Bhutan	80.00±0.00	75.00±0.00	3.00±0.00
PI476887	Cuc Tuyen	Glycine max (L.) Merr.	Vietnam	73.33±0.08	72.62±0.03	3.67±0.16
PI548556	Elf	Glycine max (L.) Merr.	Illinois, United States	70.00±0.00	71.43±0.00	3.00±0.00
PI548563	Franklin	Glycine max (L.) Merr.	Illinois, United States	60.00±0.00	50.00±0.00	4.00±0.00
PI165896	Bhart	Glycine max (L.) Merr.	Uttar Pradesh, India	80.00±0.00	83.33±0.09	3.00±0.00
PI437467	Ussurijscaja 684	Glycine max (L.) Merr.	Primorye, Russian Federation	60.00±0.00	50.00±0.00	3.67±0.16
PI437322	Dunganscaja 471	Glycine max (L.) Merr.	Primorye, Russian Federation	70.00±0.00	61.90±0.13	3.67±0.16
PI240665	Black Manchurian	Glycine max (L.) Merr.	Luzon, Philippines	66.67±0.09	60.32±0.09	3.67±0.16
PI181698	No. 29 Seeds white	Glycine max (L.) Merr.	Suriname	66.67±0.09	69.84±0.04	4.00±0.00
PI181565	No. 52	Glycine max (L.) Merr.	Japan	66.67±0.06	96.30±0.07	2.00±0.00
PI274455	Aohigu	Glycine max (L.) Merr.	Okinawa, Japan	73.33±0.08	58.93±0.05	3.67±0.16
PI515960	Sharkey	Glycine max (L.) Merr.	Mississippi, United States	80.00±0.00	83.33±0.09	3.00±0.00
PI547873	L85-2308	Glycine max (L.) Merr.	Illinois, United States	76.67±0.15	63.89±0.04	3.67±0.16
PI417449	Wase daizu 11	Glycine max (L.) Merr.	Japan	93.33±0.06	96.30±0.07	2.00±0.00
PI508266	Young	Glycine max (L.) Merr.	North Carolina, United States	83.33±0.07	84.26±0.07	3.00±0.00
PI553043	Bay	Glycine max (L.) Merr.	Virginia, United States	80.00±0.00	87.50±0.00	3.00±0.00
PI556738	Bradley	Glycine max (L.) Merr.	Missouri, United States	76.67±0.08	73.81±0.03	3.00±0.00
PI417427	Tousan Kei C331	Glycine max (L.) Merr.	Japan	80.00±0.00	75.00±0.00	3.00±0.00
PI205908	Sri Samrong	Glycine max (L.) Merr.	Thailand	83.33±0.07	80.09±0.08	3.00±0.00
PI165914	Bhart	Glycine max (L.) Merr.	Bihar, India	76.67±0.08	86.90±0.01	4.00±0.00
PI247678	Herman	Glycine max (L.) Merr.	Haut-Zaire, DR Congo	66.67±0.09	60.32±0.09	4.00±0.00
PI424242	KAS 173-5	Glycine max (L.) Merr.	Korea, South	70.00±0.00	61.90±0.13	4.00±0.00
PI323276	Mothi	Glycine max (L.) Merr.	Pakistan	96.67±0.06	100.00±0.00	2.00±0.00
PI481683	Shauling Kharti	Glycine max (L.) Merr.	Lhuentse, Bhutan	63.33±0.09	63.49±0.09	4.00±0.00
PI608438	Titan	Glycine max (L.) Merr.	Michigan, United States	70.00±0.00	66.67±0.12	4.00±0.00
PI417319	Shiro Daizu 3	Glycine max (L.) Merr.	Japan	73.33±0.08	68.45±0.08	4.00±0.00
PI611112	7499	Glycine max (L.) Merr.	Kentucky, United States	83.33±0.07	75.93±0.02	3.00±0.00
PI486335	Shilajeet	Glycine max (L.) Merr.	India	80.00±0.00	62.50±0.00	4.00±0.00
PI593463	General	Glycine max (L.) Merr.	Ohio, United States	56.67±0.20	45.71±0.22	4.67±0.12
PI602059	Apollo	Glycine max (L.) Merr.	Michigan, United States	76.67±0.08	65.48±0.08	4.00±0.00
PI607528	Delsoy 5710	Glycine max (L.) Merr.	Missouri, United States	73.33±0.08	72.62±0.03	3.67±0.16
PI548527	Calland	Glycine max (L.) Merr.	Indiana, United States	66.67±0.09	68.45±0.08	4.33±0.13
PI200529	Shiro Daizu No. 1	Glycine max (L.) Merr.	Japan	96.67±0.06	96.30±0.07	2.00±0.00
PI423864	Miharu daizu	Glycine max (L.) Merr.	Hokkaidô, Japan	76.67±0.08	73.81±0.03	3.00±0.00
PI597385	LN92-11008	Glycine max (L.) Merr.	Illinois, United States	70.00±0.00	71.43±0.00	4.00±0.00
PI553041	Duocrop	Glycine max (L.) Merr.	Georgia, United States	63.33±0.09	52.38±0.08	4.67±0.12
PI595645	Benning	Glycine max (L.) Merr.	Georgia, United States	76.67±0.08	86.90±0.01	3.00±0.00
PI602597	Boggs	Glycine max (L.) Merr.	Georgia, United States	60.00±0.00	66.67±0.00	4.00±0.00
PI590932	CF461	Glycine max (L.) Merr.	Kentucky, United States	63.33±0.09	52.38±0.08	4.67±0.12
PI417252	Rikuu 10	Glycine max (L.) Merr.	Japan	76.67±0.08	78.57±0.08	3.67±0.16
PI594146	Ani	Glycine max (L.) Merr.	Japan	73.33±0.08	72.62±0.03	3.00±0.00
PI593257	LN90-4524	Glycine max (L.) Merr.	Illinois, United States	66.67±0.09	69.84±0.04	4.00±0.00
PI423889	Shirobana 1	Glycine max (L.) Merr.	Akita, Japan	70.00±0.00	66.67±0.12	4.00±0.00
PI553042	Wright	Glycine max (L.) Merr.	Georgia, United States	60.00±0.00	50.00±0.00	4.67±0.12
PI547885	L88-8431	Glycine max (L.) Merr.	Illinois, United States	53.33±0.11	43.33±0.13	5.00±0.00
PI417058	Komuta	Glycine max (L.) Merr.	Japan	76.67±0.08	86.90±0.01	3.00±0.00
PI507156	Oushoku Aki Daizu	Glycine max (L.) Merr.	Japan	76.67±0.08	68.25±0.04	4.00±0.00
PI157402	Bang-chan-bac-mi	Glycine max (L.) Merr.	Korea, South	73.33±0.08	72.62±0.03	4.33±0.13
PI417026	Kinai tokushima 2	Glycine max (L.) Merr.	Japan	63.33±0.09	63.49±0.09	4.00±0.00
PI628889	Santa Rosa	Glycine max (L.) Merr.	Brazil	53.33±0.11	43.33±0.13	5.00±0.00
PI518663	Avery	Glycine max (L.) Merr.	Missouri, United States	70.00±0.00	57.14±0.00	4.00±0.00
PI417194	Niban Daizu	Glycine max (L.) Merr.	Japan	73.33±0.08	72.62±0.03	4.00±0.00
PI417450	Wase daizu 12	Glycine max (L.) Merr.	Japan	63.33±0.09	68.25±0.04	4.67±0.12
PI548988	Pickett	Glycine max (L.) Merr.	North Carolina, United States	63.33±0.09	68.25±0.04	4.33±0.13
PI601982	Derry	Glycine max (L.) Merr.	Maryland, United States	70.00±0.00	71.43±0.00	3.00±0.00
PI548541	Crawford	Glycine max (L.) Merr.	Kansas, United States	73.33±0.08	72.62±0.03	3.67±0.16
PI548981	Leflore	Glycine max (L.) Merr.	Mississippi, United States	70.00±0.00	69.84±0.04	4.00±0.00
PI601983	Donegal	Glycine max (L.) Merr.	Maryland, United States	66.67±0.09	69.84±0.04	4.00±0.00
PI416981	Kamiiwa	Glycine max (L.) Merr.	Japan	60.00±0.00	42.86±0.00	4.67±0.12
PI200506	Nakate No. 2	Glycine max (L.) Merr.	Japan	96.67±0.06	96.67±0.06	2.00±0.00
PI596407	Defiance	Glycine max (L.) Merr.	Ohio, United States	66.67±0.09	60.32±0.09	4.00±0.00
PI590931	CF492	Glycine max (L.) Merr.	Kentucky, United States	53.33±0.11	43.33±0.13	5.00±0.00
PI597386	Dwight	Glycine max (L.) Merr.	Illinois, United States	63.33±0.09	63.49±0.09	4.00±0.00
PI507170	Rikuu 6	Glycine max (L.) Merr.	Japan	56.67±0.10	53.33±0.11	4.00±0.00
PI506816	Jouhouji zairaishu	Glycine max (L.) Merr.	Japan	93.33±0.06	100.00±0.00	2.00±0.00
PI506473	18	Glycine max (L.) Merr.	Japan	63.33±0.09	68.25±0.04	4.00±0.00
